# Supplementary material for: Blap-6, a Novel Antifungal Peptide from the Chinese Medicinal Beetle Blaps rhynchopetera against Cryptococcus neoformans
Source: Int J Mol Sci. 2024 May 14;25(10):5336. doi: 10.3390/ijms25105336 (PMC11121495; doi:10.3390/ijms25105336)
Supplement: Supplementary file 1 [file ijms-25-05336-s001.zip]

Archive with 1 entries (1 files):
- ijms-2993866-supplementary.pdf
